# Supplementary material for: Dietary macronutrient composition impacts gene regulation in adipose tissue
Source: Commun Biol. 2024 Feb 16;7:194. doi: 10.1038/s42003-024-05876-5 (PMC10873408; doi:10.1038/s42003-024-05876-5)
Supplement: Supplementary file 3 — Supplementary Data 1 [file 42003_2024_5876_MOESM3_ESM.xlsx]

## Sheet: metabolic data
MouseID	Diet	cage	Sex	p_P	p_C	p_F	food_intake	water_intake	eaten.p	eaten.c	eaten.f	Fat	Lean	Weight	dateGTT	iAUC_glucose
P1.1	1	P1a	M	7	33	60	3.2	3.95	3.2928	15.5232	28.224	2.08	19.6	22.4	2020-05-02	46.5
P1.2	1	P1a	M	7	33	60	2.95	6.5	3.03555	14.3104	26.019	1.38	22.33	24.8	2020-06-02	738.375
P1.3	1	P1a	M	7	33	60	3.6	5.65	3.7044	17.4636	31.752	2.55	21.41	24.9	2020-07-02	264.375
P1.4	1	P1b	M	7	33	60	3.85	8	3.96165	18.6763	33.957	2.74	24.92	29	2020-05-02	415.5
P1.5	1	P1b	M	7	33	60	3.4	6.6	3.4986	16.4934	29.988	1.45	22.31	24.8	2020-06-02	178.125
P1.6	1	P1b	M	7	33	60	3.85	8.2	3.96165	18.6763	33.957	2.04	19.12	22.2	2020-07-02	412.125
P2.1	2	P2a	M	7	78	15	3.35	5.65	3.44715	38.4111	7.38675	4.6	21.88	27.4	2020-05-02	247.125
P2.2	2	P2a	M	7	78	15	3.95	7	4.06455	45.2907	8.70975	4.29	22.02	27.4	2020-06-02	225.375
P2.3	2	P2a	M	7	78	15	2.95	5.95	3.03555	33.8247	6.50475	2.05	20.24	23.1	2020-07-02	245.25
P2.4	2	P2b	M	7	78	15	3.65	8.55	3.75585	41.8509	8.04825	2.62	21.93	25.8	2020-05-02	371.625
P2.5	2	P2b	M	7	78	15	3.1	6.25	3.1899	35.5446	6.8355	4.33	22.33	27.8	2020-06-02	21.75
P2.6	2	P2b	M	7	78	15	3.5	4	3.6015	40.131	7.7175	11.82	23.23	36.2	2020-07-02	173.25
P3.1	3	P3a	M	14	56	30	2.55	2.2	5.2479	20.9916	11.2455	8.12	23.73	32.8	2020-05-02	335.625
P3.2	3	P3a	M	14	56	30	2.75	3.8	5.6595	22.638	12.1275	5.66	22.78	29.6	2020-06-02	371.625
P3.3	3	P3a	M	14	56	30	3.3	3.1	6.7914	27.1656	14.553	12.85	23.91	37.9	2020-07-02	327.75
P3.4	3	P3b	M	14	56	30	1.95	2.85	4.0131	16.0524	8.5995	5.68	24.26	31.5	2020-05-02	555.375
P3.5	3	P3b	M	14	56	30	2.65	2.65	5.4537	21.8148	11.6865	9.48	24.15	34.6	2020-06-02	48
P3.6	3	P3b	M	14	56	30	2.75	3.55	5.6595	22.638	12.1275	6.36	23.97	31.6	2020-07-02	205.875
P4.1	4	P4a	M	14	26	60	2.6	3.35	5.3508	9.9372	22.932	2.65	24.08	28	2020-05-02	203.25
P4.2	4	P4a	M	14	26	60	2.7	3.2	5.5566	10.3194	23.814	3.5	24.16	28.8	2020-06-02	112.875
P4.3	4	P4a	M	14	26	60	2.5	2.85	5.145	9.555	22.05	4.58	24.11	29.9	2020-07-02	153
P4.4	4	P4b	M	14	26	60	3.25	3.1	6.6885	12.4215	28.665	3.15	22.27	26.4	2020-05-02	407.625
P4.5	4	P4b	M	14	26	60	2.4	3.35	4.9392	9.1728	21.168	4.74	24.24	30.2	2020-06-02	39.375
P4.6	4	P4b	M	14	26	60	2.3	3.55	4.7334	8.7906	20.286	2.83	22.21	26.2	2020-07-02	202.125
P5.1	5	P5a	M	21	64	15	3.35	4	10.3415	31.5168	7.38675	6.82	26.97	34.6	2020-05-02	582
P5.2	5	P5a	M	21	64	15	3.05	3.9	9.41535	28.6944	6.72525	7.81	24.24	33.1	2020-06-02	14.25
P5.3	5	P5a	M	21	64	15	3.05	4.4	9.41535	28.6944	6.72525	10.36	27.22	39	2020-07-02	369.375
P5.4	5	P5b	M	21	64	15	2.55	3.25	7.87185	23.9904	5.62275	6.75	23.92	31.4	2020-05-02	372.75
P5.5	5	P5b	M	21	64	15	3.1	3.3	9.5697	29.1648	6.8355	5.28	24.55	31	2020-06-02	129
P5.6	5	P5b	M	21	64	15	2.2	2.75	6.7914	20.6976	4.851	6.37	25.92	33.3	2020-07-02	454.875
P6.1	6	P6a	M	21	34	45	2.1	3.35	6.4827	10.4958	13.8915	3.5	24.52	29.2	2020-05-02	457.125
P6.2	6	P6a	M	21	34	45	2.25	3.45	6.94575	11.2455	14.8837	3.86	24.71	30.1	2020-06-02	203.625
P6.3	6	P6a	M	21	34	45	1.75	3.1	5.40225	8.7465	11.5762	3.56	23.91	28.5	2020-07-02	573.75
P6.4	6	P6b	M	21	34	45	2.2	3.4	6.7914	10.9956	14.553	4.62	25.19	30.9	2020-05-02	402.75
P6.5	6	P6b	M	21	34	45	2.25	3.95	6.94575	11.2455	14.8837	5.18	24.18	30.5	2020-06-02	529.5
P6.6	6	P6b	M	21	34	45	2.1	3.1	6.4827	10.4958	13.8915	4.98	24.33	30.4	2020-07-02	351.375
P7.1	7	P7a	M	30	40	30	2.3	4.7	10.143	13.524	10.143	7.14	27.53	35.8	2020-05-02	548.625
P7.2	7	P7a	M	30	40	30	2.6	3.95	11.466	15.288	11.466	10.12	23.85	35.3	2020-06-02	190.125
P7.3	7	P7a	M	30	40	30	2.75	3.55	12.1275	16.17	12.1275	9.23	23.16	33.9	2020-07-02	263.625
P7.4	7	P7b	M	30	40	30	2.1	4.1	9.261	12.348	9.261	10.17	25.34	36.9	2020-05-02	748.875
P7.5	7	P7b	M	30	40	30	2.4	4.1	10.584	14.112	10.584	6.61	24.35	32.2	2020-06-02	593.625
P7.6	7	P7b	M	30	40	30	2.25	4.25	9.9225	13.23	9.9225	5.6	23.75	30.7	2020-07-02	512.625
P8.1	8	P8a	M	35	20	45	2.45	4.5	12.6052	7.203	16.2067	4.05	24.16	29.5	2020-05-02	626.25
P8.2	8	P8a	M	35	20	45	2.15	4.55	11.0617	6.321	14.2223	2.27	23.93	27.5	2020-06-02	567.375
P8.3	8	P8a	M	35	20	45	2.05	4.2	10.5473	6.027	13.5608	7.35	23.23	31.7	2020-07-02	413.625
P8.4	8	P8b	M	35	20	45	2.65	5.05	13.6342	7.791	17.5297	3.38	26.2	31.2	2020-05-02	575.25
P8.5	8	P8b	M	35	20	45	2.5	5.8	12.8625	7.35	16.5375	2.36	27.87	32	2020-06-02	387.75
P8.6	8	P8b	M	35	20	45	2.75	4.85	14.1487	8.085	18.1913	2.02	25.96	29.4	2020-07-02	244.5
P9.1	9	P9a	M	42	43	15	2.6	4.15	16.0524	16.4346	5.733	2.62	24.49	28.3	2020-05-02	530.625
P9.2	9	P9a	M	42	43	15	2.8	4.95	17.2872	17.6988	6.174	1.37	24.28	27.4	2020-06-02	237
P9.3	9	P9a	M	42	43	15	2.45	4.9	15.1263	15.4864	5.40225	5.8	25.06	32.1	2020-07-02	481.5
P9.4	9	P9b	M	42	43	15	2.55	5.6	15.7437	16.1185	5.62275	2.28	22.6	26.1	2020-05-02	451.875
P9.5	9	P9b	M	42	43	15	2.4	4.45	14.8176	15.1704	5.292	4.2	24.26	29.9	2020-06-02	238.5
P9.6	9	P9b	M	42	43	15	2.6	4.95	16.0524	16.4346	5.733	7.02	24.84	33.4	2020-07-02	441
P10.1	10	P10a	M	50	20	30	2.1	5.45	15.435	6.174	9.261	5.96	23.65	31.1	2020-05-02	524.25
P10.2	10	P10a	M	50	20	30	2.7	7.8	19.845	7.938	11.907	4.92	24.31	31.1	2020-06-02	516.75
P10.3	10	P10a	M	50	20	30	2.25	4.45	16.5375	6.615	9.9225	3.29	22.88	27.9	2020-07-02	659.625
P10.4	10	P10b	M	50	20	30	3.1	8.05	22.785	9.114	13.671	2.62	27.89	32.3	2020-05-02	203.625
P10.5	10	P10b	M	50	20	30	3.2	6.25	23.52	9.408	14.112	2.77	26.75	31.2	2020-06-02	307.125
P10.6	10	P10b	M	50	20	30	2.65	6.6	19.4775	7.791	11.6865	1.95	25.66	29	2020-07-02	558
